# Supplementary material for: Combining ChIP-chip and Expression Profiling to Model the MoCRZ1 Mediated Circuit for Ca2+/Calcineurin Signaling in the Rice Blast Fungus
Source: PLoS Pathog. 2010 May 20;6(5):e1000909. doi: 10.1371/journal.ppat.1000909 (PMC2873923; doi:10.1371/journal.ppat.1000909)
Supplement: Table S2 — Number of genes with GO terms in each group. (0.04 MB XLS) [file ppat.1000909.s002.xls]

## Sheet: Table S2
Table S2. Number of genes with GO terms in each group
Group	ChIP&Arraya		ChIP-MAb	MA-ChIPc
	I	II
Gene_Ontology (GO:0003673	24	36	76	51
biological_process (GO:0008150	14	22	51	34
physiological process (GO:0007582	13	20	51	33
cell growth and/or maintenance (GO:0008151	4	7	9	7
metabolism (GO:0008152	10	16	44	29
response to external stimulus (GO:0009605	0	0	3	0
homeostasis (GO:0042592	0	0	1	0
response to stress (GO:0006950	0	0	3	0
response to endogenous stimulus (GO:0009719	0	0	2	0
respiratory gaseous exchange (GO:0007585	0	0	1	0
cellular process (GO:0009987	5	9	9	7
cell growth and/or maintenance (GO:0008151	4	7	9	7
cell communication (GO:0007154) 1	1	2	0	0
development (GO:0007275	0	1	0	1
reproduction (GO:0000003	0	0	0	1
regulation of gene expression, epigenetic (GO:0040029	0	1	0	0
molecular_function (GO:0003674	20	33	69	50
enzyme regulator activity (GO:0030234	0	1	1	2
antioxidant activity (GO:0016209	0	0	1	0
binding (GO:0005488	13	24	41	27
catalytic activity (GO:0003824	13	17	46	32
signal transducer activity (GO:0004871)	1	0	0	0
structural molecule activity (GO:0005198	0	0	2	0
transcription regulator activity (GO:0030528	0	2	6	4
transporter activity (GO:0005215	3	8	12	7
cellular_component (GO:0005575	10	19	30	21
cell (GO:0005623	9	19	30	20
extracellular (GO:0005576	1	0	0	1
unlocalized (GO:0005941)	0	1	0	0
Unassigned (-)	40	40	94	77
Total	64	76	170	128
a. Genes common in ChIP-chip and expression microarray. Subgroup I and II was divided according to the hierarchical clustering.
b. Genes identified from ChIP-chip, but their expression was not changed in common.
c. Genes regulated in Ca2+/calcineurin/MoCRZ1 dependent manner, but not found in ChIP-chip.
