# Supplementary material for: Combining ChIP-chip and Expression Profiling to Model the MoCRZ1 Mediated Circuit for Ca2+/Calcineurin Signaling in the Rice Blast Fungus
Source: PLoS Pathog. 2010 May 20;6(5):e1000909. doi: 10.1371/journal.ppat.1000909 (PMC2873923; doi:10.1371/journal.ppat.1000909)
Supplement: Table S3 — GO annotation of MoCRZ1 direct targets. (0.05 MB XLS) [file ppat.1000909.s003.xls]

## Sheet: Table S3
Table S3. GO annotation of MoCRZ1 direct targets
Gene_ID	Putative function	Group	Molecular Function	Biological Process	Cellular Component
MGG_00052	hypothetical protein	I	No Term	No Term	No Term
MGG_00067	glycerol-3-phosphate dehydrogenase	II	[GO:0016614] oxidoreductase activity, acting on CH-OH group of donors [GO:0016616] oxidoreductase activity, acting on the CH-OH group of donors, NAD or NADP as acceptor [GO:0003824] catalytic activity [GO:0005488] binding [GO:0004367] glycerol-3-phosphate dehydrogenase (NAD+) activity [GO:0016491] oxidoreductase activity	[GO:0008152] metabolism [GO:0046168] glycerol-3-phosphate catabolism [GO:0006072] glycerol-3-phosphate metabolism [GO:0005975] carbohydrate metabolism	[GO:0005737] cytoplasm [GO:0009331] glycerol-3-phosphate dehydrogenase complex
MGG_00288	G-patch domain protein (TFIP11), putative	I	[GO:0003676] nucleic acid binding	No Term	[GO:0005622] intracellular
MGG_00289	amino-acid permease inda1	II	[GO:0015171] amino acid transporter activity	[GO:0006810] transport [GO:0006865] amino acid transport	[GO:0016020] membrane [GO:0016021] integral to membrane
MGG_00297	conserved hypothetical protein	II	No Term	No Term	No Term
MGG_00298	conserved hypothetical protein	I	No Term	No Term	No Term
MGG_00352	conserved hypothetical protein	I	No Term	No Term	No Term
MGG_00504	zinc finger protein 740	II	[GO:0003676] nucleic acid binding [GO:0008270] zinc ion binding	No Term	[GO:0005622] intracellular
MGG_00537	ammonium transporter MEP1	II	[GO:0008519] ammonium transporter activity [GO:0016491] oxidoreductase activity	[GO:0006810] transport [GO:0008152] metabolism	[GO:0016020] membrane
MGG_00551	laccase-3	I	[GO:0016831] carboxy-lyase activity [GO:0005507] copper ion binding [GO:0030170] pyridoxal phosphate binding [GO:0016491] oxidoreductase activity	[GO:0019752] carboxylic acid metabolism	No Term
MGG_00552	acid phosphatase	I	[GO:0016788] hydrolase activity, acting on ester bonds	No Term	No Term
MGG_00767	cysteine desulfurase	II	[GO:0003824] catalytic activity [GO:0030170] pyridoxal phosphate binding	[GO:0008152] metabolism [GO:0006534] cysteine metabolism	No Term
MGG_01127	26S proteasome regulatory subunit-like protein	II	[GO:0008270] zinc ion binding [GO:0003676] nucleic acid binding	No Term	[GO:0005622] intracellular
MGG_01150	calcineurin temperature suppressor Cts1	I	No Term	No Term	No Term
MGG_01243	predicted protein	I	No Term	No Term	No Term
MGG_01489	conserved hypothetical protein	II	No Term	No Term	No Term
MGG_01490	conserved hypothetical protein	II	No Term	No Term	No Term
MGG_01494	conserved hypothetical protein	I	No Term	No Term	No Term
MGG_01585	translocator protein	II	No Term	No Term	[GO:0016021] integral to membrane
MGG_01586	arsenite resistance protein Ars2, putative	II	[GO:0008270] zinc ion binding	No Term	[GO:0005622] intracellular
MGG_01802	chitin synthase 1	I	[GO:0004100] chitin synthase activity	[GO:0006031] chitin biosynthesis	No Term
MGG_01872	hypothetical protein	I	No Term	No Term	No Term
MGG_02401	HIT finger domain protein, putative	II	No Term	No Term	No Term
MGG_02402	hypothetical protein	I	No Term	No Term	No Term
MGG_02487	calcium-transporting ATPase, PMC1	I	[GO:0000287] magnesium ion binding [GO:0015662] ATPase activity, coupled to transmembrane movement of ions, phosphorylative mechanism [GO:0005524] ATP binding [GO:0004427] inorganic diphosphatase activity [GO:0005388] calcium-transporting ATPase activity [GO:0003824] catalytic activity [GO:0015085] calcium ion transporter activity [GO:0016820] hydrolase activity, acting on acid anhydrides, cataly…	[GO:0006810] transport [GO:0008152] metabolism [GO:0006816] calcium ion transport [GO:0006812] cation transport [GO:0006796] phosphate metabolism	[GO:0016020] membrane [GO:0005737] cytoplasm
MGG_02807	RNAse P Rpr2/Rpp21 subunit domain-containing protein	I	No Term	No Term	No Term
MGG_02916	predicted protein	II	No Term	No Term	No Term
MGG_02917	hypothetical protein	I	No Term	No Term	No Term
MGG_03057	WD repeat-containing protein	II	No Term	No Term	No Term
MGG_03200	zinc metalloprotease mde10 precursor	I	[GO:0004222] metalloendopeptidase activity	[GO:0006508] proteolysis and peptidolysis	No Term
MGG_03218	calcineurin binding protein, putative	I	No Term	[GO:0019722] calcium-mediated signaling	No Term
MGG_03288	bZIP transcription factor, putative	II	[GO:0046983] protein dimerization activity [GO:0003700] transcription factor activity	[GO:0006355] regulation of transcription, DNA-dependent	[GO:0005634] nucleus
MGG_03291	related to SDA1 protein	II	No Term	No Term	No Term
MGG_03292	conserved hypothetical protein	II	No Term	No Term	No Term
MGG_03307	glutamine-serine-proline rich protein, putative	I	No Term	[GO:0016998] cell wall catabolism	No Term
MGG_03325	predicted protein	I	No Term	No Term	No Term
MGG_03330	dimethylaniline monooxygenase	II	[GO:0009055] electron carrier activity	No Term	No Term
MGG_03470	hypothetical protein	I	No Term	No Term	No Term
MGG_03471	predicted protein	I	No Term	No Term	No Term
MGG_03530	chitin synthase activator (Chs3)	I	[GO:0005488] binding	No Term	No Term
MGG_03539	conserved hypothetical protein	II	No Term	No Term	No Term
MGG_03668	importin subunit beta-1	II	[GO:0008565] protein transporter activity [GO:0005488] binding	[GO:0006886] intracellular protein transport [GO:0000059] protein-nucleus import, docking	[GO:0005643] nuclear pore [GO:0005634] nucleus [GO:0005737] cytoplasm
MGG_03675	conserved hypothetical protein	II	No Term	No Term	No Term
MGG_03863	hypothetical protein	II	No Term	No Term	No Term
MGG_03914	hypothetical protein	II	No Term	No Term	No Term
MGG_03937	serine/threonine protein kinase	I	[GO:0005509] calcium ion binding	No Term	[GO:0016020] membrane
MGG_03941	conserved hypothetical protein	I	No Term	No Term	No Term
MGG_04085	AAA family ATPase	II	[GO:0005524] ATP binding [GO:0000166] nucleotide binding [GO:0017111] nucleoside-triphosphatase activity	No Term	No Term
MGG_04090	SNARE protein [Neurospora crassa OR74A])	I	[GO:0005515] protein binding	[GO:0016192] vesicle-mediated transport	[GO:0016020] membrane
MGG_04105	conserved hypothetical protein	II	No Term	No Term	[GO:0016021] integral to membrane
MGG_04215	homocysteine S-methyltransferase	I	[GO:0008898] homocysteine S-methyltransferase activity	No Term	No Term
MGG_04362	hypothetical protein	I	No Term	No Term	No Term
MGG_04660	negative regulator of the PHO system	I	[GO:0005524] ATP binding [GO:0004674] protein serine/threonine kinase activity [GO:0004672] protein kinase activity	[GO:0006468] protein amino acid phosphorylation	No Term
MGG_04768	conserved hypothetical protein	II	No Term	No Term	No Term
MGG_04804	hypothetical protein	II	No Term	No Term	No Term
MGG_05133	C2H2 type zinc finger domain-containing protein	I	[GO:0003676] nucleic acid binding [GO:0008270] zinc ion binding	No Term	[GO:0005622] intracellular
MGG_05134	eukaryotic translation initiation factor 3	II	No Term	No Term	No Term
MGG_05169	tRNA ligase	II	[GO:0005524] ATP binding [GO:0003972] RNA ligase (ATP) activity	[GO:0006388] tRNA splicing	No Term
MGG_05183	cript family protein	I	No Term	No Term	No Term
MGG_05402	similar to collagen, type XV, alpha 1	II	No Term	No Term	No Term
MGG_05525	UPF0187 domain membrane protein	I	No Term	No Term	No Term
MGG_05621	T50987 related to prefoldin subunit	II	No Term	[GO:0006457] protein folding	[GO:0016272] prefoldin complex
MGG_05723	fluconazole resistance protein 1	II	[GO:0009055] electron carrier activity [GO:0010181] FMN binding [GO:0005215] transporter activity	[GO:0006810] transport	[GO:0016021] integral to membrane
MGG_05727	ankyrin repeat protein	II	No Term	No Term	No Term
MGG_05806	hypothetical protein	II	No Term	No Term	No Term
MGG_06090	conserved hypothetical protein	I	No Term	No Term	No Term
MGG_06237	SET domain protein	I	No Term	No Term	[GO:0005634] nucleus
MGG_06238	conserved hypothetical protein	I	No Term	No Term	No Term
MGG_06301	conserved hypothetical protein	II	No Term	No Term	No Term
MGG_06312	C6 zinc finger domain-containing protein	II	[GO:0008270] zinc ion binding [GO:0003700] transcription factor activity	[GO:0006355] regulation of transcription, DNA-dependent	[GO:0005634] nucleus
MGG_06359	conserved hypothetical protein	I	No Term	No Term	No Term
MGG_06360	conserved hypothetical protein	I	[GO:0005509] calcium ion binding	No Term	No Term
MGG_06364	ACE1_TRIRE Zinc-finger transcription factor ace1 (ACEI)	II	[GO:0008270] zinc ion binding [GO:0003676] nucleic acid binding	No Term	[GO:0005622] intracellular
MGG_06411	conserved hypothetical protein	II	No Term	No Term	No Term
MGG_06469	potassium transport protein 1	II	[GO:0008324] cation transporter activity [GO:0015079] potassium ion transporter activity	[GO:0006813] potassium ion transport [GO:0006812] cation transport	[GO:0016021] integral to membrane
MGG_06484	hypothetical protein	II	No Term	No Term	No Term
MGG_06928	serine/threonine-protein kinase bur-1	II	[GO:0005524] ATP binding [GO:0004713] protein-tyrosine kinase activity [GO:0004674] protein serine/threonine kinase activity [GO:0004672] protein kinase activity	[GO:0006468] protein amino acid phosphorylation	No Term
MGG_07075	ATPase family AAA domain-containing protein 1-A	II	[GO:0005524] ATP binding [GO:0000166] nucleotide binding [GO:0017111] nucleoside-triphosphatase activity	No Term	No Term
MGG_07077	golgi apyrase	II	[GO:0016787] hydrolase activity	No Term	No Term
MGG_07100	predicted protein	I	No Term	No Term	No Term
MGG_07144	hypothetical protein	II	No Term	No Term	No Term
MGG_07230	alpha-1,3-mannosyltransferase CMT1	I	No Term	No Term	No Term
MGG_07231	conserved hypothetical protein	I	No Term	No Term	No Term
MGG_07287	lysophospholipase 3	I	[GO:0004620] phospholipase activity	[GO:0009395] phospholipid catabolism [GO:0008152] metabolism	No Term
MGG_07447	hypothetical protein	I	No Term	No Term	No Term
MGG_07535	rhomboid family membrane protein	I	No Term	No Term	[GO:0016021] integral to membrane
MGG_07603	conserved hypothetical protein	I	No Term	No Term	No Term
MGG_07765	conserved hypothetical protein	I	No Term	No Term	No Term
MGG_08024	hypothetical protein	I	No Term	No Term	No Term
MGG_08072	cholesterol oxidase	II	[GO:0009055] electron carrier activity [GO:0016614] oxidoreductase activity, acting on CH-OH group of donors [GO:0050660] FAD binding [GO:0016491] oxidoreductase activity	No Term	No Term
MGG_08202	conserved hypothetical protein	II	No Term	No Term	No Term
MGG_08449	related to tol protein	I	No Term	No Term	No Term
MGG_08487	cellobiose dehydrogenase	I	[GO:0016614] oxidoreductase activity, acting on CH-OH group of donors [GO:0050660] FAD binding	[GO:0006066] alcohol metabolism	No Term
MGG_08542	small s protein	II	No Term	No Term	No Term
MGG_08543	conserved hypothetical protein	I	No Term	No Term	No Term
MGG_08832	C-5 sterol desaturase	II	[GO:0003824] catalytic activity	[GO:0008152] metabolism	No Term
MGG_09110	hypothetical protein	II	No Term	No Term	No Term
MGG_09125	osmosensor protein	II	[GO:0005488] binding [GO:0005215] transporter activity	[GO:0006810] transport	No Term
MGG_09361	hypothetical protein	I	No Term	No Term	No Term
MGG_09612	predicted protein	II	No Term	No Term	No Term
MGG_09642	alpha-amylase	II	[GO:0003824] catalytic activity [GO:0004553] hydrolase activity, hydrolyzing O-glycosyl compounds [GO:0005509] calcium ion binding	[GO:0005975] carbohydrate metabolism	No Term
MGG_09761	hypothetical protein	II	No Term	No Term	No Term
MGG_10024	hypothetical protein	I	No Term	No Term	No Term
MGG_10057	conserved hypothetical protein	I	No Term	No Term	No Term
MGG_10058	predicted protein	II	No Term	No Term	No Term
MGG_10059	Gelsolin repeat-containing protein	II	[GO:0003779] actin binding	No Term	No Term
MGG_10104	zinc metalloprotease mde10 precursor	I	[GO:0005524] ATP binding [GO:0004222] metalloendopeptidase activity [GO:0005179] hormone activity [GO:0004672] protein kinase activity	[GO:0006468] protein amino acid phosphorylation [GO:0006508] proteolysis and peptidolysis	[GO:0005576] extracellular
MGG_10118	ATPase family AAA domain-containing protein 1	II	[GO:0005524] ATP binding [GO:0000166] nucleotide binding [GO:0017111] nucleoside-triphosphatase activity	No Term	No Term
MGG_10131	member of major facilitator superfamily multidrug-resistance protein	I	[GO:0005215] transporter activity	[GO:0006810] transport	[GO:0016021] integral to membrane
MGG_10236	Pfs, NACHT and Ankyrin domain protein	I	No Term	No Term	No Term
MGG_10267	NAD-dependent deacetylase sirtuin-2	II	[GO:0003677] DNA binding [GO:0017136] NAD-dependent histone deacetylase activity [GO:0008270] zinc ion binding	[GO:0006342] chromatin silencing [GO:0006355] regulation of transcription, DNA-dependent [GO:0006476] protein amino acid deacetylation	[GO:0005677] chromatin silencing complex
MGG_10310	conserved hypothetical protein	II	No Term	No Term	No Term
MGG_10400	glucan 1,3-beta-glucosidase	II	No Term	No Term	No Term
MGG_10401	predicted protein	II	[GO:0005524] ATP binding [GO:0004672] protein kinase activity	[GO:0006468] protein amino acid phosphorylation	No Term
MGG_10586	conserved hypothetical protein	II	[GO:0008236] serine-type peptidase activity	[GO:0006508] proteolysis and peptidolysis	[GO:0016020] membrane
MGG_10848	predicted protein	II	No Term	No Term	No Term
MGG_10869	MFS drug efflux transporter	I	[GO:0003848] 2-amino-4-hydroxy-6-hydroxymethyldihydropteridine diphosphokinase activity	[GO:0009396] folic acid and derivative biosynthesis	No Term
MGG_11047	DNA repair and recombination protein RAD5C	I	[GO:0003677] DNA binding [GO:0005524] ATP binding [GO:0004386] helicase activity [GO:0003676] nucleic acid binding [GO:0005515] protein binding [GO:0008270] zinc ion binding	No Term	No Term
MGG_11135	predicted protein	I	No Term	No Term	No Term
MGG_11178	Rho guanyl nucleotide exchange factor	II	[GO:0005089] Rho guanyl-nucleotide exchange factor activity	[GO:0035023] regulation of Rho protein signal transduction	[GO:0005622] intracellular
MGG_11487	predicted protein	II	No Term	No Term	No Term
MGG_11529	hypothetical protein	I	No Term	No Term	No Term
MGG_11549	predicted protein	II	No Term	No Term	No Term
MGG_11597	glucosamine-fructose-6-phosphate aminotransferase	II	[GO:0005529] sugar binding [GO:0004360] glutamine-fructose-6-phosphate transaminase (isomerizing) activity	[GO:0016051] carbohydrate biosynthesis [GO:0008152] metabolism [GO:0005975] carbohydrate metabolism	[GO:0005737] cytoplasm
MGG_11649	PX domain-containing protein	II	[GO:0035091] phosphoinositide binding [GO:0005515] protein binding	[GO:0007154] cell communication	No Term
MGG_12106	predicted protein	II	No Term	No Term	No Term
MGG_12324	predicted protein	II	No Term	No Term	No Term
MGG_12910	predicted protein	II	No Term	No Term	No Term
MGG_12922	phospholipid-transporting ATPase 1	I	[GO:0000287] magnesium ion binding [GO:0015662] ATPase activity, coupled to transmembrane movement of ions, phosphorylative mechanism [GO:0005524] ATP binding [GO:0004012] phospholipid-translocating ATPase activity	[GO:0006810] transport [GO:0015914] phospholipid transport	[GO:0016020] membrane [GO:0016021] integral to membrane
MGG_12926	PHD and RING finger domain protein	II	[GO:0005515] protein binding [GO:0008270] zinc ion binding	No Term	No Term
MGG_13105	predicted protein	II	No Term	No Term	No Term
MGG_13346	predicted protein	I	No Term	No Term	No Term
MGG_13350	C6 zinc finger domain protein	I	No Term	No Term	No Term
MGG_13515	predicted protein	I	No Term	No Term	No Term
MGG_13944	hypothetical protein	I	No Term	No Term	No Term
MGG_14010	hypothetical protein	I	No Term	No Term	No Term
MGG_14061	oxalate decarboxylase oxdC	II	No Term	No Term	No Term
MGG_14151	conserved hypothetical protein	II	No Term	No Term	No Term
MGG_14205	conserved hypothetical protein	II	No Term	No Term	No Term
MGG_14279	glutamine synthetase	II	[GO:0004356] glutamate-ammonia ligase activity	[GO:0006542] glutamine biosynthesis [GO:0006807] nitrogen metabolism	No Term
