# Supplementary material for: Combining ChIP-chip and Expression Profiling to Model the MoCRZ1 Mediated Circuit for Ca2+/Calcineurin Signaling in the Rice Blast Fungus
Source: PLoS Pathog. 2010 May 20;6(5):e1000909. doi: 10.1371/journal.ppat.1000909 (PMC2873923; doi:10.1371/journal.ppat.1000909)
Supplement: Table S4 — Genes with putative MoCRZ1 binding motifs in the promoter region. (0.03 MB XLS) [file ppat.1000909.s004.xls]

## Sheet: Table S4
Table S4. Genes with putative MoCRZ1 binding motifs in the promoter region
Gene ID	Putative Function		Number of motifs
		TTGNTTG	CAC[AT]GCC	TAC[AC]GTA
MGG_00288	conserved hypothetical protein	1
MGG_00352	conserved hypothetical protein			1
MGG_01150	conserved hypothetical protein	1	3	2
MGG_01494	conserved hypothetical protein	2	1	1
MGG_01802	chitin synthase 1	1
MGG_02402	hypothetical protein		2
MGG_02487	calcium-transporting ATPase, PMC1	1	1	1
MGG_03057	WD repeat-containing protein	2		1
MGG_03200	zinc metalloprotease mde10 precursor	2		1
MGG_03218	conserved hypothetical protein		1
MGG_03530	conserved hypothetical protein	1		1
MGG_03539	conserved hypothetical protein	1	2	2
MGG_03937	serine/threonine protein kinase		2	1
MGG_03941	conserved hypothetical protein		1
MGG_04090	SNARE protein [Neurospora crassa OR74A])	2
MGG_04215	homocysteine S-methyltransferase	1
MGG_04362	hypothetical protein	3
MGG_04660	negative regulator of the PHO system	2
MGG_04768	conserved hypothetical protein	1	1
MGG_04804	hypothetical protein	1		2
MGG_05133	C2H2 type zinc finger domain-containing protein	1	2
MGG_05134	conserved hypothetical protein	1
MGG_05183	cript family protein	1
MGG_05525	conserved hypothetical protein	1		1
MGG_05621	conserved hypothetical protein	1
MGG_05806	hypothetical protein	2
MGG_06090	conserved hypothetical protein	2	1
MGG_06237	conserved hypothetical protein	2	1
MGG_06238	conserved hypothetical protein	1	1
MGG_06312	C6 zinc finger domain-containing protein			2
MGG_06359	conserved hypothetical protein	3	1	1
MGG_06360	conserved hypothetical protein	1
MGG_06411	conserved hypothetical protein	2	1
MGG_06469	potassium transport protein 1		1
MGG_07100	predicted protein			1
MGG_07231	conserved hypothetical protein		2	1
MGG_07535	rhomboid family membrane protein	2	1
MGG_07447	hypothetical protein	3
MGG_07603	conserved hypothetical protein	2
MGG_08487	cellobiose dehydrogenase	3
MGG_08542	conserved hypothetical protein	3
MGG_08543	conserved hypothetical protein	3
MGG_09361	hypothetical protein		1
MGG_09612	predicted protein	1
MGG_10024	hypothetical protein		1
MGG_10057	conserved hypothetical protein	2
MGG_10104	zinc metalloprotease mde10 precursor	1
MGG_10236	conserved hypothetical protein	1
MGG_10586	conserved hypothetical protein	1
MGG_11047	DNA repair and recombination protein RAD5C	1	2
MGG_11529	hypothetical protein	2	2
MGG_11649	PX domain-containing protein		1
MGG_12922	phospholipid-transporting ATPase 1	1
MGG_13346	predicted protein		1	1
MGG_13515	predicted protein	1		1
MGG_14010	hypothetical protein			1
